# Supplementary material for: Sinularia leptoclados (Ehrenberg, 1834) (Cnidaria, Octocorallia) re-examined
Source: Zookeys. 2013 Feb 25;(272):29–59. doi: 10.3897/zookeys.272.4406 (PMC3677396; doi:10.3897/zookeys.272.4406)
Supplement: XML Treatment for Sinularia australiensis [file zookeys.272.4406-treatment1.xml]

<!DOCTYPE tp:taxon-treatment
  PUBLIC "-//TaxonX//DTD Taxonomic Treatment Publishing DTD v0 20100105//EN" "tax-treatment-NSO.dtd">
<tp:taxon-treatment xmlns:tp="http://www.plazi.org/taxpub"><tp:treatment-meta><mixed-citation publication-type="journal"><person-group><name><surname>van Ofwegen</surname><given-names>Leen P.</given-names></name><name><surname>Benayahu</surname><given-names>Yehuda</given-names></name><name><surname>McFadden</surname><given-names>Catherine S.</given-names></name></person-group><article-title>
                    <italic>Sinularia leptoclados</italic> (Ehrenberg, 1834) (Cnidaria, Octocorallia) re-examined
                </article-title><source>Zookeys</source><day>25</day><month>2</month><year>2013</year><volume>2013</volume><issue>272</issue><fpage>29</fpage><lpage>59</lpage><pub-id pub-id-type="doi">10.3897/zookeys.272.4406</pub-id></mixed-citation></tp:treatment-meta><tp:nomenclature><tp:taxon-name>
                        <tp:taxon-name-part taxon-name-part-type="genus">Sinularia</tp:taxon-name-part>
                        <tp:taxon-name-part taxon-name-part-type="species">australiensis</tp:taxon-name-part>
                    <object-id xmlns:xlink="http://www.w3.org/1999/xlink" xlink:type="simple">urn:lsid:zoobank.org:act:C0EC77D7-A9DF-49A6-8BC4-C93AC3AFE8AF</object-id>
                    <object-id xmlns:xlink="http://www.w3.org/1999/xlink" xlink:type="simple">http://species-id.net/wiki/Sinularia_australiensis</object-id>
                    </tp:taxon-name><tp:taxon-status xmlns:xlink="http://www.w3.org/1999/xlink" xlink:type="simple">sp. n.</tp:taxon-status><xref ref-type="fig" rid="F1">Figs 1</xref><xref ref-type="fig" rid="F2"/><xref ref-type="fig" rid="F3"/><xref ref-type="fig" rid="F4">–4</xref><tp:nomenclature-citation-list><tp:nomenclature-citation><tp:taxon-name>? Sinularia leptoclados</tp:taxon-name><comment>; Lüttschwager, 1915: 3 (West Australia); Macfadyen: 37 (Great Barrier Reef Australia).</comment></tp:nomenclature-citation><tp:nomenclature-citation><tp:taxon-name>Sinularia leptoclados</tp:taxon-name><comment>; Ofwegen, 2008a: 131; McFadden et al.: 320 (Gulf of Carpentaria, West Australia).</comment></tp:nomenclature-citation></tp:nomenclature-citation-list></tp:nomenclature><tp:treatment-sec sec-type="Material examined"><title>Material examined.</title><p>Holotype: NTM C14519, Australia, Northern Territory, Gulf of Carpentaria, West of Bremer island, <named-content xmlns:xlink="http://www.w3.org/1999/xlink" content-type="dwc:verbatimCoordinates" xlink:type="simple">12°05.660'S, 136°47.754'E</named-content>, depth 1–3 m, coll. P. Alderslade &amp; party, 17 December 2003. Paratypes: NTM C14492,C14520, C14521, same data as holotype.</p></tp:treatment-sec><tp:treatment-sec sec-type="Description"><title>Description.</title><p>The holotype is 6 cm high and 9.5 cm wide, attached to a piece of rock (<xref ref-type="fig" rid="F1">Fig. 1A</xref>). The middle part of the colony is devoid of lobes, possibly a colony in the process of colony fission. The primary lobes branch off once or twice, lobules knob- to finger-shaped, up to 4 mm wide and 1 cm long.</p><p>The polyps have a collaret and eight points. Points with poorly developed clubs, up to 0.15 mm long (<xref ref-type="fig" rid="F2">Fig. 2A</xref>). Collaret has bent spindles, up to 0.20 mm long (<xref ref-type="fig" rid="F2">Fig. 2B</xref>). Tentacle sclerites were not present.</p><p>The surface layer of the lobules has <italic>leptoclados</italic>-type clubs, the smallest are 0.07 mm long, most are around 0.10 mm, but some even reach a length of 0.15 mm (<xref ref-type="fig" rid="F2">Fig. 2C</xref>); in addition, longer wart clubs are present, up to 0.25 mm long (<xref ref-type="fig" rid="F2">Fig. 2D</xref>). Furthermore, the surface layer of the lobules has spindles, up to 0.40 mm long, with simple tubercles (<xref ref-type="fig" rid="F2">Fig. 2E</xref>).</p><p>The sclerites of the surface layer of the base of the colony resemble those of the surface layer of the lobules but the clubs have wider handles and the spindles are wider (<xref ref-type="fig" rid="F3">Fig. 3</xref>).</p><p>The interior of the colony has mostly unbranched spindles; a few have one or two side branches. In the lobules the spindles are up to 2.5 mm long (<xref ref-type="fig" rid="F4">Fig. 4A</xref>), almost all having simple tubercles (<xref ref-type="fig" rid="F4">Fig. 4B</xref>). In the base of the colony they are up to 3 mm long (<xref ref-type="fig" rid="F4">Fig. 4C</xref>), with more complex tubercles (<xref ref-type="fig" rid="F4">Fig. 4D</xref>).</p><fig id="F1" position="float" orientation="portrait"><label>Figure 1.</label><caption><p><italic><tp:taxon-name>Sinularia australiensis</tp:taxon-name></italic> sp. n., <bold>A</bold> holotype NTM C14519 <bold>B</bold> paratype NTM C14492 <bold>C</bold> paratype NTM C14520 <bold>D</bold> paratype NTM C14521. Scale at <bold>A</bold> also applies to <bold>B</bold>, scale at <bold>C</bold> also to <bold>D</bold>.</p></caption><graphic xmlns:xlink="http://www.w3.org/1999/xlink" xlink:href="ZooKeys-272-029-g001.jpg" position="float" orientation="portrait" xlink:type="simple"/></fig><fig id="F2" position="float" orientation="portrait"><label>Figure 2.</label><caption><p><italic><tp:taxon-name>Sinularia australiensis</tp:taxon-name></italic> sp. n., holotype NTM C14519. <bold>A</bold> point clubs <bold>B</bold> collaret spindles <bold>C </bold><italic>leptoclados</italic>-type clubs of surface layer of lobule <bold>D</bold> wart clubs of surface layer of lobule <bold>E</bold> spindles of surface layer of lobule. Scale of 0.10 mm at <bold>E</bold> only applies to <bold>E</bold>.</p></caption><graphic xmlns:xlink="http://www.w3.org/1999/xlink" xlink:href="ZooKeys-272-029-g002.jpg" position="float" orientation="portrait" xlink:type="simple"/></fig><fig id="F3" position="float" orientation="portrait"><label>Figure 3.</label><caption><p><italic><tp:taxon-name>Sinularia australiensis</tp:taxon-name></italic> sp. n., holotype NTM C14519. Sclerites of the surface layer of the base of the colony <bold>A</bold> <italic>leptoclados</italic>-type clubs <bold>B</bold> wart clubs <bold>C–D</bold> spindles. Scale of 0.10 mm at <bold>D</bold> only applies to <bold>D</bold>.</p></caption><graphic xmlns:xlink="http://www.w3.org/1999/xlink" xlink:href="ZooKeys-272-029-g003.jpg" position="float" orientation="portrait" xlink:type="simple"/></fig><fig id="F4" position="float" orientation="portrait"><label>Figure 4.</label><caption><p><italic><tp:taxon-name>Sinularia australiensis</tp:taxon-name></italic> sp. n., holotype NTM C14519. sclerites of the interior <bold>A</bold> spindles from the lobules <bold>B</bold> tuberculation of one of the lobule spindles <bold>C</bold> spindles from the base <bold>D</bold> tuberculation of one of the base spindles. Scale of 1 mm at <bold>C</bold> also applies to <bold>A</bold>.</p></caption><graphic xmlns:xlink="http://www.w3.org/1999/xlink" xlink:href="ZooKeys-272-029-g004.jpg" position="float" orientation="portrait" xlink:type="simple"/></fig><!--PageBreak--></tp:treatment-sec><tp:treatment-sec sec-type="Colour"><title>Colour.</title><p>The preserved specimen is brown.</p></tp:treatment-sec><tp:treatment-sec sec-type="Etymology"><title>Etymology.</title><p>Named after Australia, where the type was collected.</p></tp:treatment-sec><tp:treatment-sec sec-type="Intraspecific variation"><title>Intraspecific variation.</title><p>NTM C14492 (<xref ref-type="fig" rid="F1">Fig. 1B</xref>) and NTM C14521 (<xref ref-type="fig" rid="F1">Fig. 1D</xref>) have stouter lobules, up to 1 cm wide.</p></tp:treatment-sec><tp:treatment-sec sec-type="Remarks"><title>Remarks.</title><p>The species resembles <italic><tp:taxon-name>Sinularia leptoclados</tp:taxon-name></italic> regarding clubs and colony shape. It differs in having small surface lobule spindles with uniformly placed tubercles and many internal lobule spindles with simple tubercles. Other species resembling <italic><tp:taxon-name>Sinularia australiensis</tp:taxon-name></italic> are <italic><tp:taxon-name>Sinularia acuta</tp:taxon-name></italic> Manuputty &amp; Ofwegen, 2007, S. <italic>corpulentissima</italic> Manuputty &amp; Ofwegen, 2007 and <italic><tp:taxon-name>Sinularia longula</tp:taxon-name></italic> Manuputty &amp; Ofwegen, 2007, all three described from Ambon. <italic><tp:taxon-name>Sinularia acuta</tp:taxon-name></italic> and <italic><tp:taxon-name>Sinularia longula</tp:taxon-name></italic> have more slender spindles and wart clubs in the surface layer of the lobules (<xref ref-type="bibr" rid="B17">Manuputty and Ofwegen 2007</xref>: Figs 3, 19). <italic><tp:taxon-name>Sinularia corpulentissima</tp:taxon-name></italic><!--PageBreak--><!--PageBreak--><!--PageBreak--><!--PageBreak-->, like <italic><tp:taxon-name>Sinularia leptoclados</tp:taxon-name></italic>, differs in having many internal spindles with complex tubercles (Manuputty and Ofwegen: Fig. 7c). Moreover, in the current molecular study <italic><tp:taxon-name>Sinularia corpulentissima</tp:taxon-name></italic> is assigned to a distinct subclade together with <italic><tp:taxon-name>Sinularia maxima</tp:taxon-name></italic>, while <italic><tp:taxon-name>Sinularia acuta</tp:taxon-name></italic> and <italic><tp:taxon-name>Sinularia longula</tp:taxon-name></italic> fall into a separate well-supported subclade (<xref ref-type="fig" rid="F16">Figs 16</xref>, <xref ref-type="fig" rid="F17">17</xref>). <italic><tp:taxon-name>Sinularia australiensis</tp:taxon-name></italic> sp. n. does not belong to either of those subclades, but is close genetically to <italic><tp:taxon-name>Sinularia leptoclados</tp:taxon-name></italic> and <italic><tp:taxon-name>Sinularia abrupta</tp:taxon-name></italic>. The latter species has clubs resembling those of <italic><tp:taxon-name>Sinularia leptoclados</tp:taxon-name></italic> and <italic><tp:taxon-name>Sinularia australiensis</tp:taxon-name></italic>, but a totally different colony shape, with ridges instead of lobes with lobules.</p><p><xref ref-type="bibr" rid="B15">Lüttschwager (1915)</xref> and <xref ref-type="bibr" rid="B16">Macfadyen (1936)</xref> had <italic><tp:taxon-name>Sinularia</tp:taxon-name></italic> material from Australia that could belong to <italic><tp:taxon-name>Sinularia australiensis</tp:taxon-name></italic>, but re-examination of sclerites of these specimens is necessary to confirm this possibility</p></tp:treatment-sec><tp:treatment-sec><!--Section generated to contain objects referenced in tp:taxon-treatment.--><fig id="F16" position="float" orientation="portrait"><label>Figure 16.</label><caption><p>Maximum likelihood trees of <italic><tp:taxon-name>Sinularia</tp:taxon-name></italic> clade 5C (<xref ref-type="bibr" rid="B19">McFadden et al. 2009</xref>) based on (<bold>a</bold>) combined analysis of two mitochondrial genes (<italic>mtMutS</italic>, <italic>COI</italic>), and (<bold>b</bold>) nuclear 28S rDNA. Specimens described in this publication in bold. Numbers above branches are bootstrap values from maximum likelihood analysis (only values &gt;50% shown; ns = value &lt;50%); numbers below branches are Bayesian posterior probabilities (only values &gt; 0.85 shown).</p></caption><graphic xmlns:xlink="http://www.w3.org/1999/xlink" xlink:href="ZooKeys-272-029-g016.jpg" position="float" orientation="portrait" xlink:type="simple"/></fig><fig id="F17" position="float" orientation="portrait"><caption><p><bold>Figure 17.</bold> Maximum likelihood tree of <italic><tp:taxon-name>Sinularia</tp:taxon-name></italic> clade 5C (<xref ref-type="bibr" rid="B19">McFadden et al. 2009</xref>) based on a combined, partitioned analysis of two mitochondrial genes (<italic>mtMutS, COI</italic>) and nuclear 28S rDNA. Specimens described in this publication in bold. Specimens indicated with * have different mtDNA haplotypes but identical 28S rDNA sequences. Numbers above branches are bootstrap values from maximum likelihood analysis (only values &gt;50% shown; ns = value &lt;50%); numbers below branches are Bayesian posterior probabilities (only values &gt; 0.85 shown).</p></caption><graphic xmlns:xlink="http://www.w3.org/1999/xlink" xlink:href="ZooKeys-272-029-g017.jpg" position="float" orientation="portrait" xlink:type="simple"/></fig></tp:treatment-sec><ref-list><ref id="B17"><mixed-citation xmlns:xlink="http://www.w3.org/1999/xlink" xlink:type="simple"><person-group><name name-style="western"><surname>Manuputty</surname><given-names>AEW</given-names></name><name name-style="western"><surname>Ofwegen</surname><given-names>LP van</given-names></name></person-group> (<year>2007</year>)<article-title> The genus <italic>Sinularia</italic> (Octocorallia: Alcyonacea) from Ambon and Seram (Moluccas, Indonesia). Zoologische Mededelingen Leiden.</article-title><volume>81</volume> (<issue>11</issue>): <fpage>187</fpage>-<lpage>216</lpage>.</mixed-citation></ref><ref id="B19"><mixed-citation xmlns:xlink="http://www.w3.org/1999/xlink" xlink:type="simple"><person-group><name name-style="western"><surname>McFadden</surname><given-names>CS</given-names></name><name name-style="western"><surname>Ofwegen</surname><given-names>LP van</given-names></name><name name-style="western"><surname>Beckman</surname><given-names>EJ</given-names></name><name name-style="western"><surname>Benayahu</surname><given-names>Y</given-names></name><name name-style="western"><surname>Alderslade</surname><given-names>P</given-names></name></person-group> (<year>2009</year>)<article-title> Molecular systematics of the speciose Indo-Pacific soft coral genus, <italic>Sinularia</italic> (Anthozoa: Octocorallia).</article-title><source>Invertebrate Biology </source><volume>128</volume>: <fpage>303</fpage>-<lpage>323</lpage>. doi: <ext-link ext-link-type="uri" xlink:href="http://dx.doi.org/10.1111/j.1744-7410.2009.00179.x" xlink:type="simple">10.1111/j.1744-7410.2009.00179.x</ext-link></mixed-citation></ref><ref id="B15"><mixed-citation xmlns:xlink="http://www.w3.org/1999/xlink" xlink:type="simple"><person-group><name name-style="western"><surname>Lüttschwager</surname><given-names>J</given-names></name></person-group> (<year>1915</year>)<source> Beiträge zu einer Revision der Familie Alcyoniidae. Archiv für Naturgeschichte 1914 A(10): 1–42.</source></mixed-citation></ref><ref id="B16"><mixed-citation xmlns:xlink="http://www.w3.org/1999/xlink" xlink:type="simple"><person-group><name name-style="western"><surname>MacFadyen</surname><given-names>LMI</given-names></name></person-group> (<year>1936</year>)<article-title> Alcyonaria (Stolonifera, Alcyonacea, Telestacea and Gorgonacea).</article-title><source>Scientific Reports Great Barrier Reef Expedition </source><volume>5</volume> (<issue>2</issue>): <fpage>19</fpage>-<lpage>72</lpage>.</mixed-citation></ref></ref-list></tp:taxon-treatment>
