# Supplementary material for: Sinularia leptoclados (Ehrenberg, 1834) (Cnidaria, Octocorallia) re-examined
Source: Zookeys. 2013 Feb 25;(272):29–59. doi: 10.3897/zookeys.272.4406 (PMC3677396; doi:10.3897/zookeys.272.4406)
Supplement: XML Treatment for Sinularia eilatensis [file zookeys.272.4406-treatment2.xml]

<!DOCTYPE tp:taxon-treatment
  PUBLIC "-//TaxonX//DTD Taxonomic Treatment Publishing DTD v0 20100105//EN" "tax-treatment-NSO.dtd">
<tp:taxon-treatment xmlns:tp="http://www.plazi.org/taxpub"><tp:treatment-meta><mixed-citation publication-type="journal"><person-group><name><surname>van Ofwegen</surname><given-names>Leen P.</given-names></name><name><surname>Benayahu</surname><given-names>Yehuda</given-names></name><name><surname>McFadden</surname><given-names>Catherine S.</given-names></name></person-group><article-title>
                    <italic>Sinularia leptoclados</italic> (Ehrenberg, 1834) (Cnidaria, Octocorallia) re-examined
                </article-title><source>Zookeys</source><day>25</day><month>2</month><year>2013</year><volume>2013</volume><issue>272</issue><fpage>29</fpage><lpage>59</lpage><pub-id pub-id-type="doi">10.3897/zookeys.272.4406</pub-id></mixed-citation></tp:treatment-meta><tp:nomenclature><tp:taxon-name>
                        <tp:taxon-name-part taxon-name-part-type="genus">Sinularia</tp:taxon-name-part>
                        <tp:taxon-name-part taxon-name-part-type="species">eilatensis</tp:taxon-name-part>
                    <object-id xmlns:xlink="http://www.w3.org/1999/xlink" xlink:type="simple">urn:lsid:zoobank.org:act:2DE6BD04-F415-48CB-AFB5-ABF3EF9BA63D</object-id>
                    <object-id xmlns:xlink="http://www.w3.org/1999/xlink" xlink:type="simple">http://species-id.net/wiki/Sinularia_eilatensis</object-id>
                    </tp:taxon-name><tp:taxon-status xmlns:xlink="http://www.w3.org/1999/xlink" xlink:type="simple">sp. n.</tp:taxon-status><xref ref-type="fig" rid="F5">Figs 5A–E</xref><xref ref-type="fig" rid="F6">6</xref><xref ref-type="fig" rid="F7"/><xref ref-type="fig" rid="F8"/><xref ref-type="fig" rid="F9">–9</xref></tp:nomenclature><tp:treatment-sec sec-type="Type material examined"><title>Type material examined.</title><p>holotype ZMTAU Co 35260, Israel, Red Sea, northern Gulf of Aqaba, Eilat, IUI (the Interuniversity Institute for Marine Sciences in Eilat) reef, depth 6 m, coll. Y. Benayahu, 10 January 2011; paratypes: ZMTAU Co 35261, same data as holotype; ZMTAU Co 35305, same data as holotype, 30 May 2011.</p><p><bold>Other material examined:</bold> ZMTAU Co 35303-04, Israel, Red Sea, northern Gulf of Aqaba, Eilat, IUI reef, depth 5 m, coll. Y. Benayahu, 30 May 2011.</p></tp:treatment-sec><tp:treatment-sec sec-type="Description"><title>Description.</title><p>The holotype is 3.4 cm high and wide (<xref ref-type="fig" rid="F5">Fig. 5A</xref>). The primary lobes branch off once or twice, lobules finger-shaped, up to 2 mm wide and 1 cm long.</p><p>The polyps have a collaret and eight points. Points with poorly developed clubs, up to 0.25 mm long (<xref ref-type="fig" rid="F6">Fig. 6A</xref>), collaret with bent spindles, up to 0.25 mm long (<xref ref-type="fig" rid="F6">Fig. 6B</xref>) Tentacles with rods, about 0.05 mm long (<xref ref-type="fig" rid="F6">Fig. 6C</xref>).</p><p>The surface layer of the lobules has <italic>leptoclados</italic>-type clubs, the smallest are 0.07 mm long, most are around 0.10 mm, but some reach a length of 0.15 mm (<xref ref-type="fig" rid="F6">Fig. 6D</xref>); in addition longer wart clubs are present, up to 0.25 mm long (<xref ref-type="fig" rid="F6">Fig. 6E</xref>). Furthermore, the surface layer of the lobules has spindles, up to 0.35 mm long, with simple tubercles (<xref ref-type="fig" rid="F6">Fig. 6F</xref>).</p><p>The sclerites of the surface layer of the base of the colony resemble those of the surface layer of the lobules but they are wider (<xref ref-type="fig" rid="F7">Fig. 7</xref>).</p><p>The interior of the colony has mostly unbranched spindles, a few have one or two side branches. In the lobules they are up to 2.5 mm long (<xref ref-type="fig" rid="F8">Fig. 8A</xref>), with simple or complex tubercles (<xref ref-type="fig" rid="F8">Fig. 8B</xref>). In the base of the colony the spindles are up to 2 mm long (<xref ref-type="fig" rid="F8">Fig. 8C–D</xref>), with more complex tubercles (<xref ref-type="fig" rid="F8">Fig. 8E</xref>).</p><fig id="F5" position="float" orientation="portrait"><label>Figure 5.</label><caption><p><italic><tp:taxon-name>Sinularia eilatensis</tp:taxon-name></italic> sp. n., colonies. <bold>A</bold> ZMTAU Co 35260, holotype <bold>B</bold> ZMTAU Co 35261, paratype <bold>C</bold> ZMTAU Co 35305, paratype <bold>D</bold> ZMTAU Co 35303 <bold>E</bold> ZMTAU Co 35304 <bold>F</bold> <italic><tp:taxon-name>Sinularia verseveldti</tp:taxon-name></italic>, ZMTAU Co 35309.</p></caption><graphic xmlns:xlink="http://www.w3.org/1999/xlink" xlink:href="ZooKeys-272-029-g005.jpg" position="float" orientation="portrait" xlink:type="simple"/></fig><fig id="F6" position="float" orientation="portrait"><label>Figure 6.</label><caption><p><italic><tp:taxon-name>Sinularia eilatensis</tp:taxon-name></italic> sp. n., holotype ZMTAU Co 35260. <bold>A</bold> point clubs <bold>B</bold> collaret spindles <bold>C</bold> tentacle rods <bold>D</bold> <italic>leptoclados</italic>-type clubs of surface layer of lobule <bold>E</bold> wart clubs of surface layer of lobule <bold>F</bold> spindles of surface layer of lobule. Scale of 0.10 mm at <bold>F</bold> only applies to <bold>F</bold>.</p></caption><graphic xmlns:xlink="http://www.w3.org/1999/xlink" xlink:href="ZooKeys-272-029-g006.jpg" position="float" orientation="portrait" xlink:type="simple"/></fig><fig id="F7" position="float" orientation="portrait"><label>Figure 7.</label><caption><p><italic><tp:taxon-name>Sinularia eilatensis</tp:taxon-name></italic> sp. n., holotype ZMTAU Co 35260. Sclerites of the surface layer of the base of the colony. <bold>A</bold> <italic>leptoclados</italic>-type clubs <bold>B</bold> wart clubs <bold>C</bold> spindles.</p></caption><graphic xmlns:xlink="http://www.w3.org/1999/xlink" xlink:href="ZooKeys-272-029-g007.jpg" position="float" orientation="portrait" xlink:type="simple"/></fig><fig id="F8" position="float" orientation="portrait"><label>Figure 8.</label><caption><p><italic><tp:taxon-name>Sinularia eilatensis</tp:taxon-name></italic> sp. n., holotype ZMTAU Co 35260. Sclerites of the interior <bold>A</bold> spindles from the lobules <bold>B</bold> tuberculation of one of the lobule spindles <bold>C–D</bold> spindles from the base <bold>E</bold> tuberculation of one of the base spindles. Scale at <bold>D</bold> only applies to <bold>D</bold>.</p></caption><graphic xmlns:xlink="http://www.w3.org/1999/xlink" xlink:href="ZooKeys-272-029-g008.jpg" position="float" orientation="portrait" xlink:type="simple"/></fig><fig id="F9" position="float" orientation="portrait"><label>Figure 9.</label><caption><p><italic><tp:taxon-name>Sinularia eilatensis</tp:taxon-name></italic> sp. n., ZMTAU Co 35304. <bold>A</bold> point clubs <bold>B</bold> collaret spindles <bold>C</bold> <italic>leptoclados</italic>-type clubs of surface layer of lobule <bold>D</bold> wart clubs of surface layer of lobule <bold>E</bold> spindles of surface layer of lobule <bold>F</bold> interior spindles of lobule <bold>G</bold> tuberculation of one of the lobule spindles. Scale of 0.10 mm at <bold>E</bold> only applies to <bold>E</bold>, 1 mm scale at <bold>F</bold> only to <bold>F</bold>.</p></caption><graphic xmlns:xlink="http://www.w3.org/1999/xlink" xlink:href="ZooKeys-272-029-g009.jpg" position="float" orientation="portrait" xlink:type="simple"/></fig></tp:treatment-sec><tp:treatment-sec sec-type="Colour"><title>Colour.</title><p>The preserved holotype is dark brown.</p></tp:treatment-sec><tp:treatment-sec sec-type="Etymology"><title>Etymology.</title><p>Named after Eilat, the type locality.</p><!--PageBreak--></tp:treatment-sec><tp:treatment-sec sec-type="Intraspecific variation"><title>Intraspecific variation.</title><p>ZMTAU Co 35305 (<xref ref-type="fig" rid="F5">Fig. 5C</xref>) has distinctly longer lobules, up to 2 cm long.</p></tp:treatment-sec><tp:treatment-sec sec-type="Remarks"><title>Remarks.</title><p>The speciesis unique among <italic><tp:taxon-name>Sinularia</tp:taxon-name></italic> species with <italic>leptoclados</italic>-type clubs by its very long point and collaret sclerites.</p><p>We excluded ZMTAU Co 35303-04 (<xref ref-type="fig" rid="F5">Fig. 5D–E</xref>) from the type series. Morphologically we could not find a difference between these two specimens and the types, but their mitochondrial gene haplotypes differ by 0.5%. For comparison, we also present sclerites of ZMTAU Co 35304 (<xref ref-type="fig" rid="F9">Fig. 9</xref>).</p><!--PageBreak--><!--PageBreak--><!--PageBreak--><!--PageBreak--><!--PageBreak--></tp:treatment-sec></tp:taxon-treatment>
