# Supplementary material for: Sinularia leptoclados (Ehrenberg, 1834) (Cnidaria, Octocorallia) re-examined
Source: Zookeys. 2013 Feb 25;(272):29–59. doi: 10.3897/zookeys.272.4406 (PMC3677396; doi:10.3897/zookeys.272.4406)
Supplement: XML Treatment for Sinularia leptoclados [file zookeys.272.4406-treatment3.xml]

<!DOCTYPE tp:taxon-treatment
  PUBLIC "-//TaxonX//DTD Taxonomic Treatment Publishing DTD v0 20100105//EN" "tax-treatment-NSO.dtd">
<tp:taxon-treatment xmlns:tp="http://www.plazi.org/taxpub"><tp:treatment-meta><mixed-citation publication-type="journal"><person-group><name><surname>van Ofwegen</surname><given-names>Leen P.</given-names></name><name><surname>Benayahu</surname><given-names>Yehuda</given-names></name><name><surname>McFadden</surname><given-names>Catherine S.</given-names></name></person-group><article-title>
                    <italic>Sinularia leptoclados</italic> (Ehrenberg, 1834) (Cnidaria, Octocorallia) re-examined
                </article-title><source>Zookeys</source><day>25</day><month>2</month><year>2013</year><volume>2013</volume><issue>272</issue><fpage>29</fpage><lpage>59</lpage><pub-id pub-id-type="doi">10.3897/zookeys.272.4406</pub-id></mixed-citation></tp:treatment-meta><tp:nomenclature><tp:taxon-name>
                        <tp:taxon-name-part taxon-name-part-type="genus">Sinularia</tp:taxon-name-part>
                        <tp:taxon-name-part taxon-name-part-type="species">leptoclados</tp:taxon-name-part>
                    <object-id xmlns:xlink="http://www.w3.org/1999/xlink" xlink:type="simple">http://species-id.net/wiki/Sinularia_leptoclados</object-id>
								</tp:taxon-name><tp:taxon-authority>(Ehrenberg, 1834)</tp:taxon-authority><xref ref-type="fig" rid="F10">Figs 10A–E</xref><xref ref-type="fig" rid="F11">11</xref><xref ref-type="fig" rid="F12"/><xref ref-type="fig" rid="F13"/><xref ref-type="fig" rid="F14">–14</xref><tp:nomenclature-citation-list><tp:nomenclature-citation><tp:taxon-name>Lobularia leptoclados</tp:taxon-name><comment> Ehrenberg, 1834: 58 (Red Sea).</comment></tp:nomenclature-citation><tp:nomenclature-citation><tp:taxon-name>Alcyonium leptoclados</tp:taxon-name><comment>; <xref ref-type="bibr" rid="B13">Klunzinger 1877</xref>: 26, pl. 1 fig. 7a-d (Red Sea).</comment></tp:nomenclature-citation><tp:nomenclature-citation><tp:taxon-name>Sinularia leptoclados</tp:taxon-name><comment>; <xref ref-type="bibr" rid="B32">Tixier-Durivault 1951</xref>: 124, figs 173-175 (Red Sea); 1966: 218, 222, figs 212–214 (Madagascar); <xref ref-type="bibr" rid="B35">Verseveldt 1965</xref>: 29 (Red Sea); 1971: 4 (Madagascar); <xref ref-type="bibr" rid="B24">Ofwegen and Benayahu 1992</xref>: 140 (Tanzania); <xref ref-type="bibr" rid="B6">Benayahu and Schleyer 1996</xref>: 6 (Mozambique); <xref ref-type="bibr" rid="B5">Benayahu et al. 2002</xref>: 278 (Southern Red Sea).</comment></tp:nomenclature-citation><tp:nomenclature-citation><tp:taxon-name>NOT Alcyonium leptoclados</tp:taxon-name><comment>; <xref ref-type="bibr" rid="B10">Burchardt 1903</xref>: 661, pl. 54 fig. 6, pl. 56 fig. 4 (Torres Strait, Ambon).</comment></tp:nomenclature-citation><tp:nomenclature-citation><tp:taxon-name>NOT Sinularia leptoclados</tp:taxon-name><comment>; <xref ref-type="bibr" rid="B34">Thomson and Dean 1931</xref>: 45, pl. 11 fig. 5, pl. 21 figs 6, 9 (Indonesia); <xref ref-type="bibr" rid="B30">Roxas 1933</xref>: 350, pl. 2 fig. 8 (Philippines); <xref ref-type="bibr" rid="B37">Verseveldt 1974</xref>: 96 (New Caledonia); 1977: 3 (Gambier Island, Fanning Atoll, Enewetak); 1978: 50 (Guam); <xref ref-type="bibr" rid="B26">Ofwegen and Vennam 1994</xref>: 138 (Ambon, Indonesia); <xref ref-type="bibr" rid="B2">Benayahu 1993</xref>: 6 (South Africa); 1995: 107 (Ryukyu Archipelago, Japan); <xref ref-type="bibr" rid="B21">Ofwegen 1996</xref>: 208 (Bismarck Sea); <xref ref-type="bibr" rid="B4">Benayahu 1997</xref>: 210 (Guam); <xref ref-type="bibr" rid="B5">Benayahu 2002</xref>: 14 (Ryukyu Archipelago, Japan); <xref ref-type="bibr" rid="B7">Benayahu et al. 2004</xref>: 551 (Taiwan); <xref ref-type="bibr" rid="B17">Manuputty and Ofwegen 2007</xref>: 192, figs 2b, 5 (Ambon, Indonesia; = <italic><tp:taxon-name>Sinularia verseveldti</tp:taxon-name></italic>); <xref ref-type="bibr" rid="B22">Ofwegen 2008a</xref>: 131 (Gulf of Carpentaria, Australia; = <italic><tp:taxon-name>Sinularia australiensis</tp:taxon-name></italic> sp. n.).</comment></tp:nomenclature-citation><tp:nomenclature-citation><tp:taxon-name>NOT Sinularia</tp:taxon-name><comment> aff. <italic>leptoclados</italic> Ofwegen, 2008b: 671 (Palau; = <italic><tp:taxon-name>Sinularia verseveldti</tp:taxon-name></italic>).</comment></tp:nomenclature-citation><tp:nomenclature-citation><tp:taxon-name>NOT Sinularia leptoclados</tp:taxon-name><comment> var. <italic>gonatodes</italic> Kolonko, 1926: 309, pl. 2 fig. 1 (Philippines); <xref ref-type="bibr" rid="B30">Roxas 1933</xref>: 351 (same data as Kolonko) (= <italic><tp:taxon-name>Sinularia maxima</tp:taxon-name></italic> Verseveldt, 1971)</comment></tp:nomenclature-citation><tp:nomenclature-citation><tp:taxon-name>? Sclerophytum herdmanni</tp:taxon-name><comment> Pratt, 1905: 235, pl. 2 figs 8–9 (Sri Lanka; needs re-examination).</comment></tp:nomenclature-citation></tp:nomenclature-citation-list></tp:nomenclature><tp:treatment-sec sec-type="Material examined"><title>Material examined.</title><p>ZMB 304, holotype of <italic><tp:taxon-name>Lobularia leptoclados</tp:taxon-name></italic> Ehrenberg; 1834, Rotes Meer, leg. Hemprich. Additional material: <bold>Red Sea;</bold> ZMTAU Co 25763, Egypt, Sinai, Tiran Strait, Thomas W., depth 3 m, coll. Y. Benayahu, 25 June 1985; ZMTAU Co 25940, Egypt, Gulf of Suez, Jubal Island, Bluf Point, depth 16 m, coll. Y. Benayahu, 24 March 1988; ZMTAU Co 34093-95, Israel, Gulf of Aqaba, Eilat, Nature Reserve, <named-content xmlns:xlink="http://www.w3.org/1999/xlink" content-type="dwc:verbatimCoordinates" xlink:type="simple">29°30.6'N, 34°55.35'E</named-content>, depth 2.4–5.5 m, coll. Y. Benayahu, 24 July 2007; ZMTAU Co 35308, Israel, Gulf of Aqaba, Eilat, Nature Reserve, depth 3 m, coll. Y. Benayahu, 31 May 2011; <bold>Kenya;</bold> ZMTAU Co 30354, off Mombasa, Shelly Reef, <named-content xmlns:xlink="http://www.w3.org/1999/xlink" content-type="dwc:verbatimCoordinates" xlink:type="simple">04°07'S, 39°40'E</named-content>, depth 12–13 m, coll. Y. Benayahu &amp; S. Perkol, 20 January 2000; ZMTAU Co 32549, Shimoni, Wasini Is., opposite the building, depth 5 m, coll. Y. Benayahu, 2 February 2003; <bold>Tanzania;</bold> RMNH Coel. 18953, off Dar es Salaam, Pangavinne Island, seaward slope (P02), <named-content xmlns:xlink="http://www.w3.org/1999/xlink" content-type="dwc:verbatimCoordinates" xlink:type="simple">6°50'S, 39°17'E</named-content>, depth 6 m, coll. J.N. Nyanda; RMNH Coel. 18954, off Dar es Salaam, Pangavinne Island, seaward slope (P18), <named-content xmlns:xlink="http://www.w3.org/1999/xlink" content-type="dwc:verbatimCoordinates" xlink:type="simple">6°50'S, 39°17'E</named-content>, depth 8 m, coll. J.N. Nyanda; RMNH Coel. 18955, off Dar es Salaam, Mbudya Island, seaward slope (P35), <named-content xmlns:xlink="http://www.w3.org/1999/xlink" content-type="dwc:verbatimCoordinates" xlink:type="simple">6°50'S, 39°17'E</named-content>, depth 5 m, coll. J.N. <!--PageBreak--><!--PageBreak--><!--PageBreak--><!--PageBreak--><!--PageBreak-->Nyanda; ZMTAU Co 26314, Pangavinne Is., depth 6 m, coll. J.N. Nyanda, 1991; ZMTAU Co 26316, Mbudya Is., depth 5 m, coll. J.N. Nyanda, 1991; <bold>Mozambique;</bold> ZMTAU Co 28796, Bazaruto Is., Manta Reef, depth 15 m, coll. M. Schleyer, 7 Oc<!--PageBreak-->tober 1994; <bold>Madagascar;</bold> RMNH Coel. 6653, Ankify, on mainland of Madagascar, opposite Nosy Komba, depth 1 m, 22 July 1967, coll. A.G. Humes (1183); RMNH Coel. 6654, Ankify, on mainland of Madagascar, opposite Nosy Komba, depth 1 m, 11 August 1967, coll. A.G. Humes (1250); RMNH Coel. 6655, Ankify, on mainland of Madagascar, opposite Nosy Komba, depth 1 m, 23 August 1967, coll. A.G. Humes (1320); RMNH Coel. 6659, Nosy Iranja, SW Nosy Bé, depth 15 m, 9 August 1967, coll. A.G. Humes (1239); RMNH Coel. 6660, W of Andilana, <named-content xmlns:xlink="http://www.w3.org/1999/xlink" content-type="dwc:verbatimCoordinates" xlink:type="simple">13°18'S, 48°07'E</named-content>, 20 m deep, 24 August 1967, coll. A.G. Humes (1331); RMNH Coel. 6656, Ankify, on mainland of Madagascar, opposite Nosy Komba, depth 1 m, 23 August 1967, coll. A.G. Humes (1321); RMNH Coel. 6657, Ankify, on mainland of Madagascar, opposite Nosy Komba, depth 1 m, 23 August 1967, coll. A.G. Humes (1322); RMNH Coel. 6658, Ankify, on mainland of Madagascar, opposite Nosy Komba, depth 1 m, 23 August 1967, coll. A.G. Humes (1323); RMNH Coel. 6661, Pass at Pte Lokobe, Nosy Bé, Madagascar, depth 15 m, 19 June 1967, coll. A.G. Humes (A28).</p></tp:treatment-sec><tp:treatment-sec sec-type="Description"><title>Description.</title><p>The holotype is 18 cm high and 13 cm wide (<xref ref-type="fig" rid="F10">Fig. 10A</xref>). The primary lobes branch off once or twice, lobules finger-shaped, up to 1 cm wide and 3 cm long.</p><p>The polyps have a collaret and eight points. Points with poorly developed clubs, up to 0.13 mm long (<xref ref-type="fig" rid="F11">Fig. 11A</xref>), collaret with bent spindles. Tentacle sclerites not observed.</p><p>The surface layer of the lobules has <italic>leptoclados</italic>-type clubs, the smallest are 0.05 mm long, most are around 0.10 mm, but some reach a length of 0.15 mm (<xref ref-type="fig" rid="F11">Fig. 11B</xref>); in addition longer wart clubs are present, up to 0.20 mm long (<xref ref-type="fig" rid="F11">Fig. 11C</xref>). Furthermore, the surface layer of the lobules has spindles, up to 0.45 mm long, with simple tubercles (<xref ref-type="fig" rid="F11">Fig. 11D</xref>, <xref ref-type="fig" rid="F12">12A</xref>); the smaller ones with a distinct median waist.</p><p>The interior of the colony has unbranched spindles. In the lobules they are up to 2.5 mm long (<xref ref-type="fig" rid="F12">Fig. 12B</xref>), with simple or complex tubercles (<xref ref-type="fig" rid="F12">Fig. 12C</xref>). In the base of the colony the spindles are also up to 2 mm long (<xref ref-type="fig" rid="F12">Fig. 12D</xref>), with more complex tubercles (<xref ref-type="fig" rid="F12">Fig. 12E</xref>).</p><p>The sclerites of the surface layer of the base of the colony resemble those of the surface layer of the lobules but they are wider (<xref ref-type="fig" rid="F13">Fig. 13</xref>).</p><fig id="F10" position="float" orientation="portrait"><label>Figure 10.</label><caption><p><italic><tp:taxon-name>Sinularia leptoclados</tp:taxon-name></italic> colonies. <bold>A</bold> ZMB 304 holotype <bold>B</bold> ZMTAU Co 34093 <bold>C</bold> ZMTAU Co 34094 <bold>D</bold> ZMTAU Co 34095 <bold>E</bold> ZMTAU Co 35308 <bold>F</bold> <italic><tp:taxon-name>Sinularia maxima</tp:taxon-name></italic>, ZRC1999.1066. Scale of 2 cm only applies to <bold>A</bold> and <bold>F</bold>.</p></caption><graphic xmlns:xlink="http://www.w3.org/1999/xlink" xlink:href="ZooKeys-272-029-g010.jpg" position="float" orientation="portrait" xlink:type="simple"/></fig><fig id="F11" position="float" orientation="portrait"><label>Figure 11.</label><caption><p><italic><tp:taxon-name>Sinularia leptoclados</tp:taxon-name></italic> holotype ZMB 304. <bold>A</bold> point clubs <bold>B</bold> <italic>leptoclados</italic>-type clubs of surface layer of lobule <bold>C</bold> wart clubs of surface layer of lobule <bold>D</bold> spindles of surface layer of lobule.</p></caption><graphic xmlns:xlink="http://www.w3.org/1999/xlink" xlink:href="ZooKeys-272-029-g011.jpg" position="float" orientation="portrait" xlink:type="simple"/></fig><fig id="F12" position="float" orientation="portrait"><label>Figure 12.</label><caption><p><italic><tp:taxon-name>Sinularia leptoclados</tp:taxon-name></italic> holotype ZMB 304. <bold>A</bold> spindles of the surface layer of lobule <bold>B–D</bold> sclerites of the interior <bold>B</bold> spindles from the lobules <bold>C</bold> tuberculation of one of the lobule spindles <bold>D</bold> spindles from the base <bold>E</bold> tuberculation of two of the base spindles. Scale of 0.10 mm at <bold>A</bold> only applies to <bold>A</bold>.</p></caption></fig><fig id="F13" position="float" orientation="portrait"><label>Figure 13.</label><caption><p><italic><tp:taxon-name>Sinularia leptoclados</tp:taxon-name></italic> holotype ZMB 304. Sclerites of the surface layer of the base of the colony. <bold>A</bold> <italic>leptoclados</italic>-type clubs <bold>B</bold> wart clubs <bold>C–D</bold> spindles. Scale of 0.10 mm at <bold>C</bold> only applies to <bold>C</bold>.</p></caption><graphic xmlns:xlink="http://www.w3.org/1999/xlink" xlink:href="ZooKeys-272-029-g013.jpg" position="float" orientation="portrait" xlink:type="simple"/></fig><fig id="F14" position="float" orientation="portrait"><label>Figure 14.</label><caption><p><italic><tp:taxon-name>Sinularia leptoclados</tp:taxon-name></italic> colonies. <bold>A</bold> ZMTAU Co 25763 <bold>B</bold> ZMTAU Co 25940.</p></caption><graphic xmlns:xlink="http://www.w3.org/1999/xlink" xlink:href="ZooKeys-272-029-g014.jpg" position="float" orientation="portrait" xlink:type="simple"/></fig></tp:treatment-sec><tp:treatment-sec sec-type="Colour"><title>Colour.</title><p>The holotype is brown.</p></tp:treatment-sec><tp:treatment-sec sec-type="Intraspecific variation"><title>Intraspecific variation.</title><p>Most of the colonies of <italic><tp:taxon-name>Sinularia leptoclados</tp:taxon-name></italic> are stalked and rarely feature an encrusting colony shape (<xref ref-type="fig" rid="F14">Fig. 14</xref>).</p></tp:treatment-sec><tp:treatment-sec sec-type="Remarks"><title>Remarks.</title><p><xref ref-type="bibr" rid="B40">Verseveldt (1980)</xref> re-examined ZMB 6495, the type specimen of Kolonko’s <italic><tp:taxon-name>Sinularia leptoclados</tp:taxon-name></italic> var. <italic>gonatodes</italic> from the Bata islands (East coast of Palawan, Philippines), and considered it nothing else than <italic><tp:taxon-name>Sinularia leptoclados</tp:taxon-name></italic> (Ehrenberg, 1834). <xref ref-type="bibr" rid="B1">Alderslade and Shirwaiker (1991)</xref> also re-examined ZMB 6495, assuming it was <italic><tp:taxon-name>Sinularia leptoclados</tp:taxon-name></italic>, to differentiate their <italic><tp:taxon-name>Sinularia kavarattiensis</tp:taxon-name></italic>. They noticed many small rods in the surface layer of the lobes. Unfortunately, neither Verseveldt nor Alderslade and Shirwaiker presented any figures of sclerites of <italic><tp:taxon-name>Sinularia leptoclados</tp:taxon-name></italic> var. <italic>gonatodes</italic>. Here we present such sclerites of the lobe surface (<xref ref-type="fig" rid="F15">Fig. 15</xref>), which are more like those of <italic><tp:taxon-name>Sinularia maxima</tp:taxon-name></italic> Verseveldt, 1971, and therefore we consider <italic><tp:taxon-name>Sinularia leptoclados</tp:taxon-name></italic> var. <italic>gonatodes</italic> to be <italic><tp:taxon-name>Sinularia maxima</tp:taxon-name></italic>. The main difference between <italic><tp:taxon-name>Sinularia leptoclados</tp:taxon-name></italic> and <italic><tp:taxon-name>Sinularia maxima</tp:taxon-name></italic> is not in the sclerites but concerns the much wider lobes of the latter (<xref ref-type="fig" rid="F10">Fig. 10E</xref>). As a consequence, <!--PageBreak--><!--PageBreak--><xref ref-type="bibr" rid="B1">Alderslade and Shirwaiker (1991)</xref> compared their S. <italic>kavarattiensis</italic> with <italic><tp:taxon-name>Sinularia maxima</tp:taxon-name></italic> instead of with <italic><tp:taxon-name>Sinularia leptoclados</tp:taxon-name></italic>. Their new species differs from both in having <italic>leptoclados</italic>-type clubs with an angle between the head and handle of about 90 degrees, thus considered to be valid.</p><p>One other species that can be confused with <italic><tp:taxon-name>Sinularia leptoclados</tp:taxon-name></italic> is <italic><tp:taxon-name>Sinularia verseveldti</tp:taxon-name></italic> Ofwegen, 1996. Its colony shape was described as being cup-shaped, but examination of many specimens from Indonesia showed that colony shape to be exceptional. Mostly the colonies resemble <italic><tp:taxon-name>Sinularia leptoclados</tp:taxon-name></italic> very closely. <xref ref-type="bibr" rid="B17">Manuputty and Ofwegen (2007</xref>, fig. 2b, fig. 5) showed such a colony and its sclerites. The species differs in club shape, with the angle between the head and handle larger than 90 degrees in <italic><tp:taxon-name>Sinularia leptoclados</tp:taxon-name></italic> and about 90 degrees in <italic><tp:taxon-name>Sinularia verseveldti</tp:taxon-name></italic>. <italic><tp:taxon-name>Sinularia</tp:taxon-name></italic> aff. <italic>leptoclados</italic> in Ofwegen (2009: 671) we now consider also to be <italic><tp:taxon-name>Sinularia verseveldti</tp:taxon-name></italic>.</p><fig id="F15" position="float" orientation="portrait"><label>Figure 15.</label><caption><p><italic><tp:taxon-name>Sinularia leptoclados</tp:taxon-name></italic> var. <italic>gonatodes</italic> ZMB 6495 <bold>A</bold> point clubs <bold>B</bold> <italic>leptoclados</italic>-type clubs of surface layer of lobule <bold>C</bold> wart clubs of surface layer of lobule <bold>D</bold> spindles of surface layer of lobule.</p></caption><graphic xmlns:xlink="http://www.w3.org/1999/xlink" xlink:href="ZooKeys-272-029-g015.jpg" position="float" orientation="portrait" xlink:type="simple"/></fig></tp:treatment-sec><ref-list><ref id="B13"><mixed-citation xmlns:xlink="http://www.w3.org/1999/xlink" xlink:type="simple"><person-group><name name-style="western"><surname>Klunzinger</surname><given-names>CB</given-names></name></person-group> (<year>1877</year>)<source> Die Korallthiere des Rothen Meeres. I. Die Alcyonarien und Malacodermen. Berlin.</source></mixed-citation></ref><ref id="B32"><mixed-citation xmlns:xlink="http://www.w3.org/1999/xlink" xlink:type="simple"><person-group><name name-style="western"><surname>Tixier-Durivault</surname><given-names>A</given-names></name></person-group> (<year>1951</year>)<source> Révision de la famille des Alcyoniidae. Le genre <italic>Sinularia</italic> May, 1898. Mémoires de l’Institut Royal des Sciences Naturelles de Belgique (2)40: 1–146.</source></mixed-citation></ref><ref id="B35"><mixed-citation xmlns:xlink="http://www.w3.org/1999/xlink" xlink:type="simple"><person-group><name name-style="western"><surname>Verseveldt</surname><given-names>J</given-names></name></person-group> (<year>1965</year>)<source> Report on the Octocorallia (Stolonifera and Alcyonacea) of the Israel South Red Sea expedition 1962, with notes on other collections from the Red Sea. Sea Fisheries Research Station, Haifa, Bulletin 40 (Israel South Red Sea expedition 1962, reports): 28–48.</source></mixed-citation></ref><ref id="B24"><mixed-citation xmlns:xlink="http://www.w3.org/1999/xlink" xlink:type="simple"><person-group><name name-style="western"><surname>Ofwegen</surname><given-names>LP van</given-names></name><name name-style="western"><surname>Benayahu</surname><given-names>Y</given-names></name></person-group> (<year>1992</year>)<article-title> Notes on Alcyonacea (Octocorallia) from Tanzania.</article-title><source>Zoologische Mededelingen Leiden </source><volume>66</volume> (<issue>6</issue>): <fpage>139</fpage>-<lpage>154</lpage>.</mixed-citation></ref><ref id="B6"><mixed-citation xmlns:xlink="http://www.w3.org/1999/xlink" xlink:type="simple"><person-group><name name-style="western"><surname>Benayahu</surname><given-names>Y</given-names></name><name name-style="western"><surname>Schleyer</surname><given-names>MH</given-names></name></person-group> (<year>1996</year>)<article-title> Corals of the south-west Indian Ocean 3. Alcyonacea (Octocorallia) of Bazaruto Island, Mozambique, with a redescription of <italic>Cladiella australis</italic> (Macfadyen, 1936) and a description of <italic>Cladiella kashmani</italic> spec. nov.</article-title><source>Oceanographic Research Institute Investigational Reports </source><volume>69</volume>: <fpage>1</fpage>-<lpage>22</lpage>.</mixed-citation></ref><ref id="B5"><mixed-citation xmlns:xlink="http://www.w3.org/1999/xlink" xlink:type="simple"><person-group><name name-style="western"><surname>Benayahu</surname><given-names>Y</given-names></name></person-group> (<year>2002</year>)<article-title> Soft corals (Octocorallia: Alcyonacea) of the southern Ryukyu Archipelago: The families Tubiporidae, Clavulariidae, Alcyoniidae and Briareidae.</article-title><source>Galaxea JCRS </source><volume>4</volume>: <fpage>11</fpage>-<lpage>32</lpage>.</mixed-citation></ref><ref id="B10"><mixed-citation xmlns:xlink="http://www.w3.org/1999/xlink" xlink:type="simple"><person-group><name name-style="western"><surname>Burchardt</surname><given-names>E</given-names></name></person-group> (<year>1903</year>)<article-title>. Alcyonaceen von Thursday Island (Torres-Strasse) und von Amboina II.</article-title> In: <person-group><name name-style="western"><surname>Semon</surname><given-names>R</given-names></name></person-group> (<role>Ed.</role>). <issue-title> Zoologische Forschungsreisen in Australien und dem Malayischen Archipel 5 (6).</issue-title><source>Denkschriften der Medisch Naturwissenschaftlich Gesellschaft Jena </source><volume>8</volume>: <fpage>654</fpage>–<lpage>682</lpage>.</mixed-citation></ref><ref id="B34"><mixed-citation xmlns:xlink="http://www.w3.org/1999/xlink" xlink:type="simple"><person-group><name name-style="western"><surname>Thomson</surname><given-names>JA</given-names></name><name name-style="western"><surname>Dean</surname><given-names>LM</given-names></name></person-group> (<year>1931</year>)<source>. The Alcyonacea of the Siboga Expedition with an addendum to the Gorgonacea. Siboga Expedition Monograph 13d: 1–227.</source></mixed-citation></ref><ref id="B30"><mixed-citation xmlns:xlink="http://www.w3.org/1999/xlink" xlink:type="simple"><person-group><name name-style="western"><surname>Roxas</surname><given-names>HA</given-names></name></person-group> (<year>1933</year>)<article-title> Philippine Alcyonaria, II. The Families Alcyoniidae and Nephthyidae.</article-title><source>Philippine Journal of Science </source><volume>50</volume> (<issue>4</issue>): <fpage>345</fpage>-<lpage>470</lpage>.</mixed-citation></ref><ref id="B37"><mixed-citation xmlns:xlink="http://www.w3.org/1999/xlink" xlink:type="simple"><person-group><name name-style="western"><surname>Verseveldt</surname><given-names>J</given-names></name></person-group> (<year>1974</year>)<source> Octocorallia from New Caledonia. Zoologische Mededelingen Leiden 48: 95–122.</source></mixed-citation></ref><ref id="B26"><mixed-citation xmlns:xlink="http://www.w3.org/1999/xlink" xlink:type="simple"><person-group><name name-style="western"><surname>Ofwegen</surname><given-names>LP</given-names></name><name name-style="western"><surname>Vennam</surname><given-names>J</given-names></name></person-group> (<year>1994</year>)<article-title>. Results of the Rumphius Biohistorical Expedition to Ambon (1990). Part 3. The Alcyoniidae (Octocorallia: Alcyonacea).</article-title><source>Zoologische Mededelingen Leiden </source><volume>68</volume> (<issue>14</issue>): <fpage>135</fpage>-<lpage>158</lpage>.</mixed-citation></ref><ref id="B2"><mixed-citation xmlns:xlink="http://www.w3.org/1999/xlink" xlink:type="simple"><person-group><name name-style="western"><surname>Benayahu</surname><given-names>Y</given-names></name></person-group> (<year>1993</year>)<article-title> Corals of the South-west Indian Ocean. I. Alcyonacea from Sodwana Bay, South Africa.</article-title><source>Investigational Report Oceanographic Research Institute </source><volume>67</volume>: <fpage>1</fpage>-<lpage>16</lpage>.</mixed-citation></ref><ref id="B21"><mixed-citation xmlns:xlink="http://www.w3.org/1999/xlink" xlink:type="simple"><person-group><name name-style="western"><surname>Ofwegen</surname><given-names>LP van</given-names></name></person-group> (<year>1996</year>)<article-title> Octocorallia from the Bismarck Sea (part II).</article-title><source>Zoologische Mededelingen Leiden </source><volume>70</volume> (<issue>13</issue>): <fpage>207</fpage>-<lpage>215</lpage>.</mixed-citation></ref><ref id="B4"><mixed-citation xmlns:xlink="http://www.w3.org/1999/xlink" xlink:type="simple"><person-group><name name-style="western"><surname>Benayahu</surname><given-names>Y</given-names></name></person-group> (<year>1997</year>)<article-title>. A review of three alcyonacean families (Octocorallia) from Guam.</article-title><source>Micronesia </source><volume>30</volume> (<issue>2</issue>): <fpage>207</fpage>-<lpage>244</lpage>.</mixed-citation></ref><ref id="B7"><mixed-citation xmlns:xlink="http://www.w3.org/1999/xlink" xlink:type="simple"><person-group><name name-style="western"><surname>Benayahu</surname><given-names>Y</given-names></name><name name-style="western"><surname>Jeng</surname><given-names>MS</given-names></name><name name-style="western"><surname>Perkol-Finkel</surname><given-names>S</given-names></name><name name-style="western"><surname>Dai</surname><given-names>CF</given-names></name></person-group> (<year>2004</year>)<article-title> Soft corals (Octocorallia: Alcyonacea) from southern Taiwan. II. Species diversity and distributional patterns.</article-title><source>Zoological Studies </source><volume>43</volume> (<issue>3</issue>): <fpage>548</fpage>-<lpage>560</lpage>.</mixed-citation></ref><ref id="B17"><mixed-citation xmlns:xlink="http://www.w3.org/1999/xlink" xlink:type="simple"><person-group><name name-style="western"><surname>Manuputty</surname><given-names>AEW</given-names></name><name name-style="western"><surname>Ofwegen</surname><given-names>LP van</given-names></name></person-group> (<year>2007</year>)<article-title> The genus <italic>Sinularia</italic> (Octocorallia: Alcyonacea) from Ambon and Seram (Moluccas, Indonesia). Zoologische Mededelingen Leiden.</article-title><volume>81</volume> (<issue>11</issue>): <fpage>187</fpage>-<lpage>216</lpage>.</mixed-citation></ref><ref id="B22"><mixed-citation xmlns:xlink="http://www.w3.org/1999/xlink" xlink:type="simple"><person-group><name name-style="western"><surname>Ofwegen</surname><given-names>LP van</given-names></name></person-group> (<year>2008a</year>)<article-title> The genus <italic>Sinularia</italic> (Octocorallia: Alcyonacea) from Bremer and West Woody Islands (Gulf of Carpentaria, Australia).</article-title><source>Zoologische Mededelingen Leiden </source><volume>82</volume> (<issue>16</issue>): <fpage>131</fpage>-<lpage>165</lpage>.</mixed-citation></ref><ref id="B40"><mixed-citation xmlns:xlink="http://www.w3.org/1999/xlink" xlink:type="simple"><person-group><name name-style="western"><surname>Verseveldt</surname><given-names>J</given-names></name></person-group> (<year>1980</year>)<article-title> A revision of the genus <italic>Sinularia</italic> May (Octocorallia, Alcyonacea).</article-title><source>Zoologische Verhandelingen Leiden </source><volume>179</volume>: <fpage>1</fpage>-<lpage>128</lpage>.</mixed-citation></ref><ref id="B1"><mixed-citation xmlns:xlink="http://www.w3.org/1999/xlink" xlink:type="simple"><person-group><name name-style="western"><surname>Alderslade</surname><given-names>P</given-names></name><name name-style="western"><surname>Shirwaiker</surname><given-names>P</given-names></name></person-group> (<year>1991</year>)<article-title> New species of soft corals (Coelenterata: Octocorallia) from the Laccadive Archipelago.</article-title><source>Beagle </source><volume>8</volume> (<issue>1</issue>): <fpage>189</fpage>-<lpage>233</lpage>.</mixed-citation></ref></ref-list></tp:taxon-treatment>
